# Supplementary material for: The FDA-Approved Drug Nelfinavir Inhibits Lytic Cell-Free but Not Cell-Associated Nonlytic Transmission of Human Adenovirus
Source: Antimicrob Agents Chemother. 2020 Aug 20;64(9):e01002-20. doi: 10.1128/AAC.01002-20 (PMC7449217; doi:10.1128/AAC.01002-20)
Supplement: Supplemental file 2 [file AAC.01002-20-sd002.xlsx]

## Sheet: Tabelle1
Compound	Group	Toxic		Normalized mean read-outs
			Analysis	Nuclei	Infected nuclei	Infection index	Plaques	Virus intensity [AU]
Dimethyl sulfoxide	neg. ctr.	no	UZH	1	1	1	1	1
			EPFL	1	1	1	1	1
3'-deoxy-3'-fluorothymidine	pos. ctr.	no	UZH	0.829812	0.128792	0.154833	0.00428896	0.296683
			EPFL	0.697351	0.117207	0.168225	0.00148025	0.323648
Nelfinavir mesylate	PCL	no	UZH	0.849147	0.196282	0.234738	0.0274493	0.304872
			EPFL	0.735991	0.197111	0.267052	0	0.33464
Dequalinium dichloride	PCL	yes	UZH	0.79021	0.492666	0.621105	0.512387	0.36969
			EPFL	0.714201	0.329118	0.458311	0.438153	0.381639
Aminacrine	PCL	no	UZH	0.871531	0.526272	0.616273	0.750282	0.498487
			EPFL	1.41824	0.597586	0.421105	0.674993	0.505853
Thonzonium bromide	PCL	no	UZH	0.841901	0.539466	0.633847	0.539837	0.487047
			EPFL	0.809876	0.451872	0.556707	0.556573	0.499118
