# Supplementary material for: The FDA-Approved Drug Nelfinavir Inhibits Lytic Cell-Free but Not Cell-Associated Nonlytic Transmission of Human Adenovirus
Source: Antimicrob Agents Chemother. 2020 Aug 20;64(9):e01002-20. doi: 10.1128/AAC.01002-20 (PMC7449217; doi:10.1128/AAC.01002-20)
Supplement: Supplemental file 3 [file AAC.01002-20-sd003.xlsx]

## Sheet: Tabelle1
	Genotype	Fixation [dpi]	Technical replicates	Read-out	Plaque number (DMSO)	EC50 [uM]	SE EC50 [uM]	TC50 [uM]	SE TC50 [uM]	TI50 (TC50/IC50)	SE TI50		Experiment	note only
A549	HAdV-A31	6	4	Hexon	13	14.13	8.969	19.08	7.385	1.35032	1.37976		26C 6 A-D
	HAdV-B3-pIX-FS2A-GFP	3	4	Hexon	6.5	10.22	10.91	15.29	4.967	1.49609	2.0831		26 7 A-D	mixed…	correct images
	HAdV-B7	4	4	Hexon	17.5	16.92	14.08	12.61	4.228	0.745272	0.870061		26I	mixed, depending on infection time
	HAdV-B11	3	4	Hexon	10.8	28.89	41.04	15.29	4.967	0.529249	0.923758		26 1 E-H
	HAdV-B14	3	3	Hexon	8.33	0.8439	0.4341	12	3.445	14.2197	11.3968		9B E-G	HAdV-B14 reference
	HAdV-B14a	3	4	Hexon	10.5	0.4	0.1533	15.29	4.967	38.225	27.0672		26 7 E-H	HAdV-B14 clinical
	HAdV-B16	4	4	Hexon	8.25	12.27	9.157	20.35	7.783	1.65852	1.87205		26B 1 E-H
	HAdV-B21a	4	4	Hexon	5.25	16.04	15.56	20.35	7.783	1.2687	1.71596		26B 2 E-H
	HAdV-B34	4	4	Hexon	12.75	3.182	1.177	20.35	7.783	6.39535	4.81154		26B 3 A-D
	HAdV-B35-pIX-FS2A-GFP	4	4	Hexon	12.25	2.494	0.7631	15.29	4.967	6.13071	3.86742		26 6 E-H	mixed…	correct images
	HAdV-C1	4	4	Hexon	8	1.943	0.4746	23.75	9.912	12.2234	8.08709		26C 5 A-D
	HAdV-C2	4	4	Hexon	5.75	0.2428	0.09236	17.26	1.614	71.0873	33.6887		26J 1 A-D
	HAdV-C2-dE3B-GFP	3	4	GFP	34.25	0.2229	0.04706	14.89	7.336	66.8013	47.0151		26H
	HAdV-C2-dE3B-GFP	4	4	GFP	8	0.4404	0.08966	12.96	1.205	29.4278	8.72728
	HAdV-C2-dE3B-GFP	4	4	Hexon	4.25	0.4339	0.1142	12.96	1.205	29.8686	10.6384
	HAdV-C2-dE3B-GFP-dADP	4	3	GFP	41.33	5.818	1.648	12.29	2.055	2.11241	0.951573		8 2 B-D
	HAdV-C2-dE3B-GFP-dADP	5	4	GFP	9.3	2.225	0.4571	14.97	1.537	6.72809	2.07299
	HAdV-C2-dE3B-GFP-dADP	5	4	Hexon	5.5	2.881	0.7712	14.97	1.537	5.19611	1.92442
	HAdV-C5	3	4	VI	6.25	0.5669	0.2337	11.91	2.883	21.009	13.7463		19 A-D
	rec700 (HAdV-C5/2)	4	4	Hexon	4	0.07305	0.02044	12.96	1.205	177.413	66.1371
	dl712 (HAdV-C5/2-dADP)	5	4	Hexon	3.5	6.871	2.874	14.97	1.537	2.17872	1.13501
	HAdV-C6	3	4	Hexon	7.75	0.6031	0.199	21.19	6.548	35.1351	22.4505		26C 3 E-H
	HAdV-D8	5	4	Hexon	8.5	9.091	6.466	21.43	8.883	2.35728	2.65374		26E 2 A-D
	HAdV-D30	5	4	Hexon	9.25	4.204	1.775	13.36	1.134	3.17793	1.61152		26G
	HAdV-D37	5	4	Hexon	9	16.66	16.38	21.43	8.883	1.28631	1.79789		26E 2 E-H
	HSV-1-CMV-GFP	1	4	GFP	96.5	2.87	0.7415	49.5	9.552	17.2474	7.7843		33C A-D
HeLa	HAdV-C2-dE3B-GFP	4	4	GFP	12	0.4891	0.2007	29.85	4.147	61.0305	33.5224		43B A A-D
	HAdV-C2-dE3B-GFP-dADP	5	4	GFP	37.8	4.678	0.9148	41.69	3.536	8.91193	2.49864		43B B A-D
CMT-93	MAdV-1-pIX-FS2A-GFP	4	4	GFP	17.75	20.72	22.72	21.29	10.62	1.02751	1.63924		26D 2 A-D
	MAdV-3-pIX-FS2A-GFP	4	4	GFP	13.5	8.7	6.192	26.07	6.531	2.99655	2.88341		26C 3 A-D
HCE	HAdV-A31	8	4	Hexon	20.25	18.06	19.45	19.59	13.5	1.08472	1.91571		31E D A-D
	HAdV-C2-dE3B-GFP	5	4	GFP	54.75	0.5501	0.0954	29.73	15.31	54.0447	37.2039		31D A-D
HBEC	HAdV-B3-pIX-FS2A-GFP	8	4	GFP	18.25	6.406	1.209	12.74	1.099	1.98876	0.546895		39D C A-D
	HAdV-B35-pIX-FS2A-GFP	6	4	GFP	25.5	6.986	1.502	13.33	1.262	1.9081	0.590892		39D D A-D
	HAdV-C2-dE3B-GFP	4	4	GFP	23.25	0.525	0.09715	28.97	2.782	55.181	15.5102		39C A A-D
	HAdV-C2-dE3B-GFP-dADP	4	4	GFP	27.5	2.72	0.5785	12.4	0.7658	4.55882	1.25113		39D B A-D
